# Supplementary material for: Epidemiological Insights into the Omicron Outbreak via MeltArray-Assisted Real-Time Tracking of SARS-CoV-2 Variants
Source: Viruses. 2023 Dec 8;15(12):2397. doi: 10.3390/v15122397 (PMC10748191; doi:10.3390/v15122397)
Supplement: Supplementary file 1 [file viruses-15-02397-s001.zip]

Archive with 1 entries (1 files):
- viruses-2724349-supplementary.pdf
